# Supplementary material for: A BAHD-type acyltransferase concludes the biosynthetic pathway of non-bitter glycoalkaloids in ripe tomato fruit
Source: Nat Commun. 2023 Jul 27;14:4540. doi: 10.1038/s41467-023-40092-5 (PMC10374582; doi:10.1038/s41467-023-40092-5)
Supplement: Supplementary file 3 — Supplementray Data 1 [file 41467_2023_40092_MOESM3_ESM.xlsx]

## Sheet: Sheet5
	Supplementary Data 1: BAHD acyltransferases in tomato (S. lycopersicum) genome. Previously characterized BAHDs are shown in green color. The newly characterized GAME36 BAHD acyltransferase in this study is marked in red.
#BAHD genes	Annotation (ITAG 2.4)
Solyc00g040290	Transferase family protein (AHRD V1 **-* D7KID7_ARALY); contains Interpro domain(s) IPR003480 Transferase
Solyc00g040390	Hydroxycinnamoyl CoA quinate transferase (AHRD V1 **-* D6BK25_CYNSC); contains Interpro domain(s) IPR003480 Transferase
Solyc00g134620	Transferase family protein (AHRD V1 **-* D7KID7_ARALY); contains Interpro domain(s) IPR003480 Transferase
Solyc00g135260	Transferase family protein (AHRD V1 **** D7KID7_ARALY); contains Interpro domain(s) IPR003480 Transferase
Solyc01g005900	Transferase family protein (AHRD V1 **-- D7KCY6_ARALY); contains Interpro domain(s) IPR002293 Amino acid/polyamine transporter I
Solyc01g008300	Hydroxycinnamoyl CoA shikimate/quinate hydroxycinnamoyltransferase-like protein (AHRD V1 **-* B9IAS9_POPTR); contains Interpro domain(s) IPR003480 Transferase
Solyc01g068140	10-deacetylbaccatin III-10-O-acetyl transferase-like (AHRD V1 **-* Q9FTH0_ORYSJ); contains Interpro domain(s) IPR003480 Transferase
Solyc01g105550	Hydroxycinnamoyl CoA quinate transferase (AHRD V1 **-* Q70G33_TOBAC); contains Interpro domain(s) IPR003480 Transferase
Solyc01g105580	Acylsugar acyltransferase 4 (ASAT4)
Solyc01g105590	Hydroxycinnamoyl CoA quinate transferase (AHRD V1 **-* Q70G33_TOBAC); contains Interpro domain(s) IPR003480 Transferase
Solyc01g107050	N-hydroxycinnamoyl/benzoyltransferase 4 (AHRD V1 **-- Q00M86_SOYBN); contains Interpro domain(s) IPR003480 Transferase
Solyc01g107070	N-hydroxycinnamoyl/benzoyltransferase-like protein (AHRD V1 **-- Q9SD98_ARATH); contains Interpro domain(s) IPR003480 Transferase
Solyc01g107080	Hydroxycinnamoyl transferase (AHRD V1 **-* Q8GSM7_TOBAC); contains Interpro domain(s) IPR003480 Transferase
Solyc02g062710	Hydroxycinnamoyl transferase (AHRD V1 **-* Q05HB0_COFAR); contains Interpro domain(s) IPR003480 Transferase
Solyc02g079490	Hydroxycinnamoyl-CoA shikimate/quinate hydroxycinnamoyl transferase (AHRD V1 **-* D1GJ94_COFAR); contains Interpro domain(s) IPR003480 Transferase
Solyc02g081740	Acyltransferase (Fragment) (AHRD V1 **-- C1JZ77_9SOLA); contains Interpro domain(s) IPR003480 Transferase
Solyc02g081750	Acyltransferase (Fragment) (AHRD V1 **-- C1JZ77_9SOLA); contains Interpro domain(s) IPR003480 Transferase
Solyc02g081760	Acyltransferase (Fragment) (AHRD V1 **-- C1JZ77_9SOLA); contains Interpro domain(s) IPR003480 Transferase
Solyc02g081770	Transferase family protein (AHRD V1 **-* D7LQY1_ARALY); contains Interpro domain(s) IPR003480 Transferase
Solyc02g081800	Acyltransferase (Fragment) (AHRD V1 **-- C1JZ77_9SOLA); contains Interpro domain(s) IPR003480 Transferase
Solyc02g093180	N-hydroxycinnamoyl/benzoyltransferase 3 (AHRD V1 **-- Q00M87_SOYBN); contains Interpro domain(s) IPR003480 Transferase
Solyc03g025320	Defective in cuticular ridges (DCR)
Solyc03g097500	Hydroxycinnamoyl CoA shikimate/quinate hydroxycinnamoyltransferase-like protein (AHRD V1 **-* B9IFG0_POPTR); contains Interpro domain(s) IPR003480 Transferase
Solyc03g117600	Hydroxycinnamoyl-CoA shikimate hydroxycinnamoyltransferase (HCT)
Solyc04g009670	Acyltransferase (Fragment) (AHRD V1 *-*- C1JZ71_PETPA); contains Interpro domain(s) IPR003480 Transferase
Solyc04g009680	Acyltransferase (Fragment) (AHRD V1 **-- C1JZ77_9SOLA); contains Interpro domain(s) IPR003480 Transferase
Solyc04g012020	Acylsugar acyltransferase 2 (ASAT2)
Solyc04g078350	N-hydroxycinnamoyl/benzoyltransferase 3 (AHRD V1 *-*- Q00M87_SOYBN); contains Interpro domain(s) IPR003480 Transferase
Solyc04g078660	Hydroxycinnamoyl transferase (AHRD V1 **-* D2XJ64_9MAGN); contains Interpro domain(s) IPR003480 Transferase
Solyc04g079720	Transferase family protein (AHRD V1 **-- D7KCY6_ARALY); contains Interpro domain(s) IPR003480 Transferase
Solyc04g080720	Transferase family protein (AHRD V1 **-* D7KBT0_ARALY); contains Interpro domain(s) IPR003480 Transferase
Solyc04g082350	Transferase family protein (AHRD V1 **-* D7LQY1_ARALY); contains Interpro domain(s) IPR003480 Transferase
Solyc05g014330	Hydroxycinnamoyl CoA quinate transferase (AHRD V1 **-* Q70G33_TOBAC); contains Interpro domain(s) IPR003480 Transferase
Solyc05g015770	Transferase family (AHRD V1 **-- Q53N25_ORYSJ); contains Interpro domain(s) IPR003480 Transferase
Solyc05g015800	Acetyl coenzyme A cis-3-hexen-1-ol acetyl transferase (AHRD V1 **-* Q9SRQ2_ARATH); contains Interpro domain(s) IPR003480 Transferase
Solyc05g015810	Transferase family (AHRD V1 **-- Q53N25_ORYSJ); contains Interpro domain(s) IPR003480 Transferase
Solyc05g039950	Acyltransferase (Fragment) (AHRD V1 **-- C1JZ77_9SOLA); contains Interpro domain(s) IPR003480 Transferase
Solyc05g050760	BAHD family acyltransferase (AHRD V1 **-- D8TC42_SELML); contains Interpro domain(s) IPR003480 Transferase
Solyc05g052650	N-hydroxycinnamoyl/benzoyltransferase 6 (AHRD V1 ***- Q00M84_SOYBN); contains Interpro domain(s) IPR003480 Transferase
Solyc05g052670	N-hydroxycinnamoyl/benzoyltransferase 1 (AHRD V1 **-- Q00M72_SOYBN); contains Interpro domain(s) IPR003480 Transferase
Solyc05g052680	Hydroxycinnamoyl transferase (AHRD V1 **-* D2XJ64_9MAGN); contains Interpro domain(s) IPR003480 Transferase
Solyc06g051130	Transferase family protein (AHRD V1 **-* D7LEH4_ARALY); contains Interpro domain(s) IPR003480 Transferase
Solyc06g051320	Transferase family protein (AHRD V1 **-* D7LQY1_ARALY); contains Interpro domain(s) IPR003480 Transferase
Solyc06g074710	Hydroxycinnamoyl CoA shikimate/quinate hydroxycinnamoyltransferase-like protein (Fragment) (AHRD V1 **-* B9GF60_POPTR); contains Interpro domain(s) IPR003480 Transferase
Solyc07g005760	Hydroxycinnamoyl CoA quinate hydroxycinnamoyltransferase (HQT)
Solyc07g006670	Hydroxycinnamoyl CoA quinate transferase (AHRD V1 **-* D6BK25_CYNSC); contains Interpro domain(s) IPR003480 Transferase
Solyc07g006680	Hydroxycinnamoyl CoA quinate transferase (AHRD V1 **-* D6BK25_CYNSC); contains Interpro domain(s) IPR003480 Transferase
Solyc07g008380	Hydroxycinnamoyl CoA quinate transferase (AHRD V1 **-- Q70G32_SOLLC); contains Interpro domain(s) IPR003480 Transferase
Solyc07g008390	Hydroxycinnamoyl CoA quinate transferase (AHRD V1 **-* Q70G32_SOLLC); contains Interpro domain(s) IPR003480 Transferase
Solyc07g014580	Hydroxycinnamoyl-CoA shikimate/quinate hydroxycinnamoyl transferase (AHRD V1 **-* D1GJ94_COFAR); contains Interpro domain(s) IPR003480 Transferase
Solyc07g015960	Spermidine N-hydroxycinnamoyltransferases (SHT)
Solyc07g017320	BAHD family acyltransferase (AHRD V1 **-- D8SMY1_SELML); contains Interpro domain(s) IPR003480 Transferase
Solyc07g026890	Acyltransferase (Fragment) (AHRD V1 **-- C1JZ75_CAPFR); contains Interpro domain(s) IPR003480 Transferase
Solyc07g043670	Hydroxycinnamoyl CoA quinate transferase 2 (AHRD V1 **-* D8L7F0_CYNSC); contains Interpro domain(s) IPR003480 Transferase
Solyc07g043700	Acyltransferase (Fragment) (AHRD V1 **-- C1JZ68_SOLLC); contains Interpro domain(s) IPR003480 Transferase
Solyc07g043710	Acyltransferase (AHRD V1 **-- Q58VT0_CAPCH); contains Interpro domain(s) IPR003480 Transferase
Solyc07g049660	Acetyl coenzyme A cis-3-hexen-1-ol acetyl transferase (AHRD V1 **-* Q9SRQ2_ARATH); contains Interpro domain(s) IPR003480 Transferase
Solyc07g049670	Alcohol acetyltransferase (AHRD V1 **-* B1A9J8_CUCME); contains Interpro domain(s) IPR003480 Transferase
Solyc07g052060	Acyltransferase 1 (AHRD V1 **-- Q8GV04_CAPCH); contains Interpro domain(s) IPR003480 Transferase
Solyc08g005760	Alcohol acetyltransferase (AHRD V1 **-* B1A9J8_CUCME); contains Interpro domain(s) IPR003480 Transferase
Solyc08g005770	Alcohol acetyltransferase 1 (AAT1)
Solyc08g005890	Hydroxycinnamoyl transferase (AHRD V1 **-* D2XJ64_9MAGN); contains Interpro domain(s) IPR003480 Transferase
Solyc08g007210	Hydroxycinnamoyl CoA shikimate/quinate hydroxycinnamoyltransferase-like protein (AHRD V1 *--- B9IAS9_POPTR); contains Interpro domain(s) IPR003480 Transferase
Solyc08g013830	Hydroxycinnamoyl CoA quinate transferase (AHRD V1 **-* D6BK25_CYNSC); contains Interpro domain(s) IPR003480 Transferase
Solyc08g014490	Hydroxycinnamoyl CoA quinate transferase (AHRD V1 **-* Q70G33_TOBAC); contains Interpro domain(s) IPR003480 Transferase
Solyc08g036440	Transferase family protein (AHRD V1 **-- D7MIZ8_ARALY); contains Interpro domain(s) IPR003480 Transferase
Solyc08g075180	Acyltransferase (AHRD V1 **-- Q58VT1_CAPFR); contains Interpro domain(s) IPR003480 Transferase
Solyc08g075200	Acyltransferase-like protein (AHRD V1 **-- Q589X7_TOBAC); contains Interpro domain(s) IPR003480 Transferase
Solyc08g075210	GLYCOALKALOID METABOLISM36 (GAME36)
Solyc08g078030	Hydroxycinnamoyl CoA shikimate/quinate hydroxycinnamoyltransferase (AHRD V1 *--- B9IMB9_POPTR); contains Interpro domain(s) IPR003480 Transferase
Solyc09g014280	Hydroxycinnamoyl transferase (AHRD V1 **-* D2XJ64_9MAGN); contains Interpro domain(s) IPR003480 Transferase
Solyc09g092270	Hydroxycinnamoyl-CoA shikimate/quinate hydroxycinnamoyl transferase (AHRD V1 *--* D1GJ93_COFAR); contains Interpro domain(s) IPR003480 Transferase
Solyc10g008670	Malonyl CoA anthocyanin 5-O-glucoside-6&apos&apos&apos-O-malonyltransferase (AHRD V1 **-- Q8W1X0_PERFR); contains Interpro domain(s) IPR003480 Transferase
Solyc10g008680	Malonyl CoA anthocyanin 3-O-glucoside-6&apos&apos-O-malonyltransferase (AHRD V1 **-* Q8GSN8_9ASTR); contains Interpro domain(s) IPR003480 Transferase
Solyc10g055730	N-hydroxycinnamoyl/benzoyltransferase 4 (AHRD V1 ***- Q00M86_SOYBN); contains Interpro domain(s) IPR003480 Transferase
Solyc10g079570	Acyltransferase (AHRD V1 *--- Q58VT1_CAPFR); contains Interpro domain(s) IPR003480 Transferase
Solyc11g008630	Hydroxycinnamoyl CoA shikimate/quinate hydroxycinnamoyltransferase-like protein (Fragment) (AHRD V1 **-- B9GF60_POPTR); contains Interpro domain(s) IPR003480 Transferase
Solyc11g020630	Acyltransferase 2 (Fragment) (AHRD V1 ***- Q8GV03_CAPCH); contains Interpro domain(s) IPR003480 Transferase
Solyc11g020640	Alcohol acyl transferase (AHRD V1 **-- Q6QLX4_SOLLC); contains Interpro domain(s) IPR003480 Transferase
Solyc11g066640	Hydroxycinnamoyl CoA shikimate/quinate hydroxycinnamoyltransferase-like protein (Fragment) (AHRD V1 **-- B9GF60_POPTR); contains Interpro domain(s) IPR003480 Transferase
Solyc11g067270	Acylsugar acyltransferase 3 (ASAT3)
Solyc11g067290	Acyltransferase-like protein (AHRD V1 **-- Q589X7_TOBAC); contains Interpro domain(s) IPR003480 Transferase
Solyc11g067330	Acyltransferase (Fragment) (AHRD V1 **-- C1JZ69_DATST); contains Interpro domain(s) IPR003480 Transferase
Solyc11g067340	Acyltransferase (Fragment) (AHRD V1 **-- C1JZ69_DATST); contains Interpro domain(s) IPR003480 Transferase
Solyc11g067350	Acyltransferase (Fragment) (AHRD V1 **-- C1JZ70_SOLPN); contains Interpro domain(s) IPR003480 Transferase
Solyc11g069680	Acyltransferase-like protein (AHRD V1 **-- Q589X8_TOBAC); contains Interpro domain(s) IPR003480 Transferase
Solyc11g071470	Hydroxycinnamoyl CoA shikimate/quinate hydroxycinnamoyltransferase-like protein (Fragment) (AHRD V1 **-- B9GF60_POPTR); contains Interpro domain(s) IPR003480 Transferase
Solyc11g071480	Aliphatic amine acyltransferase 2 (ACT2)
Solyc12g005430	Acyltransferase-like protein (AHRD V1 **-- Q589X8_TOBAC); contains Interpro domain(s) IPR003480 Transferase
Solyc12g005440	Acyltransferase 1 (AHRD V1 **-- Q8GV04_CAPCH); contains Interpro domain(s) IPR003480 Transferase
Solyc12g006330	Acylsugar acyltransferase 1 (ASAT1)
Solyc12g010980	Acyltransferase-like protein (AHRD V1 **-- Q589X7_TOBAC); contains Interpro domain(s) IPR003480 Transferase
Solyc12g044660	Malonyl CoA anthocyanin 5-O-glucoside-6&apos&apos&apos-O-malonyltransferase (AHRD V1 **-- Q8W1X0_PERFR)
Solyc12g087980	Hydroxycinnamoyl CoA quinate transferase 2 (AHRD V1 **-- D8L7F0_CYNSC); contains Interpro domain(s) IPR003480 Transferase
Solyc12g088170	Flavonoid-3-O-rutinoside-4'''-phenylacyltransferase 1 (FdAT1)
Solyc12g096250	N-hydroxycinnamoyl/benzoyltransferase 5 (AHRD V1 **-- Q00M85_SOYBN); contains Interpro domain(s) IPR003480 Transferase
Solyc12g096770	Hydroxycinnamoyl CoA quinate transferase (AHRD V1 **-- D6BK25_CYNSC); contains Interpro domain(s) IPR003480 Transferase
Solyc12g096790	Hydroxycinnamoyl CoA quinate transferase (AHRD V1 *--- Q70G32_SOLLC); contains Interpro domain(s) IPR003480 Transferase
Solyc12g096790	Hydroxycinnamoyl CoA quinate transferase (AHRD V1 *--- Q70G32_SOLLC); contains Interpro domain(s) IPR003480 Transferase
Solyc12g096800	Hydroxycinnamoyl CoA quinate transferase (AHRD V1 **-- Q70G32_SOLLC); contains Interpro domain(s) IPR003480 Transferase
