# Supplementary material for: A BAHD-type acyltransferase concludes the biosynthetic pathway of non-bitter glycoalkaloids in ripe tomato fruit
Source: Nat Commun. 2023 Jul 27;14:4540. doi: 10.1038/s41467-023-40092-5 (PMC10374582; doi:10.1038/s41467-023-40092-5)
Supplement: Supplementary file 5 — Supplementary Data 3 [file 41467_2023_40092_MOESM5_ESM.xlsx]

## Sheet: Table
Supplementary Data 3: Putative steroidal glycoalkaloids identified in recombinant enzyme assays.
Metabolite name	Identification confidence level*	Actual (M+H)	Δppm	Molecular Formula	Fragmentation in positive mode	* Levels of identification: A: Retention time and fragmentation was compared to the corresponding standard injected using the same LC-MS method B: Putative identification based on MS/MS fragmentation Hex stands for (Hexose - H2O), or (C6H10O5) Pent stands for (Pentose - H2O), or (C5H8O4) Deoxyhex stands for (Deoxyhexose - H2O), or (C6H10O4) Ac stands for (Acetyl group-H), or (CH2CO)
α-tomatine	A	1034.55	1.2	C50H83NO21	1034.6 (M+H) 1016.5 (M+H-H2O) 902.5 (M+H-Pent) 872.5 (M+H-Hex) 854.5 (M+H-H2O-Hex) 740.5 (M+H-Pent-Hex) 578.4 (M+H-2Hex-Pent) 416.4 (M+H-3Hex-Pent) 398.3 (M+H-3Hex-Pent-H2O) 273.2 (M+H-3Hex-Pent-143(C8H17NO)) 255.2 (M+H-H2O-3Hex-Pent-143(C8H17NO))
Acetoxytomatine	B	1092.56	0.5	C52H85NO23	1092.6 (M+H) 1074.6 (M+H-H2O) 1032.5 (M+H-H2O-Ac) 1014.5 (M+H-2H2O-Ac) 900.5 (M+H-H2O-Ac-Pent) 870.5 (M+H-H2O-Ac-Hex) 636.4 (M+H-Pent-2Hex) 576.4 (M+H-H2O-Ac-Pent-2Hex) 474.4 (M+H-Pent-3Hex) 435.3 (M+H-H2O-Ac-Pent-2Hex-141(C8H15NO)) 414.3 (M+H-Pent-3Hex-Ac-H2O) 385.3 (M+H-Pent-3Hex-Ac-H2O-29(CH3N)) 367.3 (M+H-Pent-3Hex-Ac-2H2O-29(CH3N)) 273.2 (M+H-Pent-3Hex-Ac-H2O-141(C8H15NO)) 255.2 (M+H-Pent-3H…
Hydroxytomatine	B	1050.55	1.7	C50H83NO22	1050.6 (M+H) 1032.5 (M+H-H2O) 1003.5 (M+H-CH3N) 918.5 (M+H-Pent) 900.5 (M+H-H2O-Pent) 870.5 (M+H-H2O-Hex) 756.4 (M+H-Pent-Hex) 594.4 (M+H-Pent-2Hex) 576.4 (M+H-Pent-2Hex-H2O) 435.3 (M+H-Pent-2Hex-2H2O-141(C8H15NO)) 432.3 (M+H-Pent-3Hex) 414.3 (M+H-Pent-3Hex-H2O) 396.3 (M+H-Pent-3Hex-2H2O) 273.2 (M+H-H2O-Pent-3Hex-141(C8H15NO)) 255.2 (M+H-2H2O-Pent-3Hex-141(C8H15NO))
Tomatidine	A	416.356	5.5	C27H45NO2	416.4 (M+H) 398.3 (M+H-H2O) 273.2 (M+H-143(C8H17NO)) 255.2 (M+H-H2O-143(C8H17NO))
Hydroxytomatidine	B	432.349	5.5	C27H45NO3	432.3 (M+H) 414.3 (M+H-H2O) 398.3 (M+H-2H2O) 273.2 (M+H-H2O-141(C8H15NO)) 255.2 (M+H-2H2O-141(C8H15NO))
Acetoxytomatidine	B	474.358	3.8	C29H47NO4	474.4 (M+H) 456.3 (M+H-H2O) 414.3 (M+H-Ac-H2O) 396.3 (M+H-Ac-2H2O) 385.3 (M+H-Ac-H2O-29(CH3N)) 273.2 (M+H-Ac-H2O-141(C8H15NO)) 255.2 (M+H-Ac-2H2O-141(C8H15NO)) 161.1 (C12H16+H)
α-solamargine	A	868.507	1.8	C45H73NO15	868.5 (M+H) 850.5 (M+H-H2O) 722.4 (M+H-Deoxyhex) 704.4 (M+H-H2O-Deoxyhex) 414.3 (M+H-2Deoxyhex-Hex) 396.3 (M+H-2Deoxyhex-Hex-H2O) 378.3 (M+H-2Deoxyhex-Hex-2H2O) 271.2 (M+H-2Deoxyhex-Hex-143(C8H17NO)) 253.2 (M+H-2Deoxyhex-Hex-H2O-143(C8H17NO))
Hydroxysolamargine	B	884.503	2.1	C45H73NO16	884.5 (M+H) 866.5 (M+H-H2O) 837.5 (M+H-H2O-29(CH2NH)) 809.4 (M+H-H2O-57(C3H7N)) 725.4 (M+H-H2O-141(C8H15NO)) 720.4 (M+H-H2O-Deoxyhex) 412.3 (M+H-H2O2-Deoxyhex-Hex) 394.3 (M+H-2Deoxyhex-Hex-2H2O) 376.3 (M+H-2Deoxyhex-Hex-3H2O) 271.2 (M+H-H2O-2Deoxyhex-Hex-141(C8H15NO)) 253.2 (M+H-2H2O-2Deoxyhex-Hex-141(C8H15NO))
Acetoxysolamargine	B	926.51	0.9	C47H75NO17	926.5 (M+H) 908.5 (M+H-H2O) 866.5 (M+H-H2O-Ac) 848.5 (M+H-2H2O-Ac) 725.4 (M+H-H2O-Ac-141(C8H15NO)) 412.3 (M+H-H2O-Ac-2Deoxyhex-Hex) 394.3 (M+H-Ac-2Deoxyhex-Hex-2H2O) 271.2 (M+H-Ac-H2O-2Deoxyhex-Hex-141(C8H15NO)) 253.2 (M+H-Ac-2H2O-2Deoxyhex-Hex-141(C8H15NO))
Dehydrotomatine	B	1032.54	0.8	C50H81NO21	1032.5 (M+H) 1014.5 (M+H-H2O) 900.5 (M+H-Pent) 870.5 (M+H-Hex) 738.4 (M+H-Pent-Hex) 708.4 (M+H-2Hex) 576.4 (M+H-2Hex-Pent) 414.3 (M+H-3Hex-Pent) 396.3 (M+H-H2O-3Hex-Pent) 378.3 (M+H-2H2O-3Hex-Pent) 271.2 (M+H-2Hex-Pent-H2O-143(C8H17NO)) 253.2 (M+H-3Hex-Pent-H2O-143(C8H17NO))
Hydroxy-dehydrotomatine	B	1048.54	7.2	C50H81NO22	1048.5 (M+H) 1030.5 (M+H-H2O) 916.5 (M+H-Pent) 886.5 (M+H-Hex) 868.5 (M+H-H2O-Hex) 754.4 (M+H-Pent-Hex) 736.4 (M+H-H2O-Pent-Hex) 724.4 (M+H-2Hex) 706.4 (M+H--H2O-2Hex) 592.4 (M+H-Pent-2Hex) 574.4 (M+H-H2O-2Hex-Pent) 430.3 (M+H-Pent-3Hex) 412.3 (M+H-H2O-3Hex-Pent) 394.3 (M+H-2H2O-3Hex-Pent) 271.2 (M+H-H2O-3Hex-Pent-141(C8H15NO)) 253.2 (M+H-2H2O-3Hex-Pent-141(C8H15NO))
Acetoxy-dehydrotomatine	B	1090.54	0.5	C52H83NO23	1090.5 (M+H) 1072. 5(M+H-H2O) 1030.5 (M+H-H2O-Ac) 1012.5 (M+H-2H2O-Ac) 958.5 (M+H-Pent) 928.5 (M+H-Hex) 634.4 (M+H-2Hex-Pent) 616.4 (M+H-2Hex-Pent-H2O) 574.4 (M+H-2Hex-Pent-H2O-Ac) 545.3 (M+H-H2O-Ac-29(CH2NH)-Pent-2Hex) 472. 3(M+H-3Hex-Pent) 454.3 (M+H-3Hex-Pent-H2O) 412.3 (M+H-3Hex-Pent-H2O-Ac) 394.3 (M+H-3Hex-Pent-2H2O-Ac) 271.2 (M+H-H2O-Ac-3Hex-Pent-141(C8H15NO)) 253.2 (M+H-2H2O-Ac-3Hex-Pent-1…
