# Supplementary material for: A BAHD-type acyltransferase concludes the biosynthetic pathway of non-bitter glycoalkaloids in ripe tomato fruit
Source: Nat Commun. 2023 Jul 27;14:4540. doi: 10.1038/s41467-023-40092-5 (PMC10374582; doi:10.1038/s41467-023-40092-5)
Supplement: Supplementary file 6 — Supplementary Data 4 [file 41467_2023_40092_MOESM6_ESM.xlsx]

## Sheet: Sheet1
	Supplementary Data 4: Oligonucleotides used in this study
Name	Sequence	Use
Tomato GAME36 F	TTCAGAGGTCTCTCTCGATGACAGCATCAAGTTTTGTATCTATGGC	Cloning GAME36 for transient expression in N. benthamiana (3Ω1)
Tomato GAME36 R	AGCGTGGGTCTCGACCGCTAGAGATTCGTAACTGGAGAAGCAAAG	Cloning GAME36 for transient expression in N. benthamiana
Tomato GAME36 pet28 F	AAAAACATATGACAGCATCAAGTTTTGTATCTATGGC	Cloning in pET28 for E. coli expression
Tomato GAME36 pet28 R	AAAAAGGATCCCTAGAGATTCGTAACTGGAGAAGCAAAG	Cloning in pET28 for E. coli expression
Eggplant GAME36 pet28 F	AAAAAGGATCCCATGGCAGCATCAAGACTTTTATCTTTTG	Cloning in pET28 for E. coli expression
Eggplant GAME36 pet28 R	AAAAAGTCGACTTAGTTATGATTAGTAATTGGAGAAGCA	Cloning in pET28 for E. coli expression
Tomato GAME31 pet28 F	TCCGCGGGTGAAAACCTGTACTTCCAGGGTGCATCTATCAAATCAGTTAAAGTTC	Cloning in pET28 for E. coli expression
Tomato GAME31 pet28 R	GTGGTGGTGCTCGAGTGCGGCCGCAAGCTTTCAAACACCACAATAAATCTTGAAAAG	Cloning in pET28 for E. coli expression
Tomato GAME40 pet28 F	TATGAATTTTGCAGAATGGAAAGCCCTAGAGTTGAGG	Cloning in pET28 for E. coli expression
Tomato GAME40 pet28 R	ACAACCACAACAAGCTTAGATCTTGTAACGGGACAATGC	Cloning in pET28 for E. coli expression
Tomato GAME5 pet28 F	GGTGCCGCGCGGCAGCCATATG AAAATAGAAAGAAAACAGAGTGTAGTACTGG	Cloning in pET28 for E. coli expression
Tomato GAME5 pet28 R	GGTGGTGGTGGTGGTGCTCGAG TCAAGACTCTATGATACACTTGCTTGC	Cloning in pET28 for E. coli expression
Tomato GAME31 F	GCGCCGTCTCGCTCGAATGGCATCTATCAAATCAGTTAAAG	Cloning GAME31 for transient expression in N. benthamiana (3Ω1)
Tomato GAME31 R	GCGCCGTCTCGCTCAAAGCTCAAACACCACAATAAATCTTGAAAA	Cloning GAME31 for transient expression in N. benthamiana
Tomato GAME40 F	TATGAATTTTGCAGAATGGAAAGCCCTAGAGTTGAGG	Cloning GAME40 for transient expression in N. benthamiana (3Ω1)
Tomato GAME40 R	ACAACCACAACAAGCTTAGATCTTGTAACGGGACAATGC	Cloning GAME40 for transient expression in N. benthamiana
Tomato GAME5 F	TATGAATTTTGCAGAATGAAAATAGAAAGAAAACAGAGTG	Cloning GAME5 for transient expression in N. benthamiana (3Ω1)
Tomato GAME5 R	ACAACCACAACAAGCTCAAGACTCTATGATACACTTGC	Cloning GAME5 for transient expression in N. benthamiana
Tomato GAME36 target 1-gRT	GCTACAATTGGCATGTAGACGTTTTAGAGCTAGAAAT	Preparing sgRNA expression expression cassette for CRISPR/Cas9
Tomato GAME36 target 1-AtU3dT	GTCTACATGCCAATTGTAGCTGACCAATGGTGCTTTG	Preparing sgRNA expression expression cassette for CRISPR/Cas9
Tomato GAME36 target 2-gRT	GCCTTGGAGTTCAACTCCAGGTTTTAGAGCTAGAAAT	Preparing sgRNA expression expression cassette for CRISPR/Cas9
Tomato GAME36 target 2-AtU3bT	CTGGAGTTGAACTCCAAGGCTGACCAATGTTGCTCC	Preparing sgRNA expression expression cassette for CRISPR/Cas9
Tomato GAME36 target 3-gRT	GCATCCATCAGCAATTTTATGTTTTAGAGCTAGAAAT	Preparing sgRNA expression expression cassette for CRISPR/Cas9
Tomato GAME36 target 3-AtU3bT	ATAAAATTGCTGATGGATGCTGACCAATGTTGCTCC	Preparing sgRNA expression expression cassette for CRISPR/Cas9
Tomato GAME36 target 4-gRT	GTAACGCTTAACTGAAAAAGGTTTTAGAGCTAGAAAT	Preparing sgRNA expression expression cassette for CRISPR/Cas9
Tomato GAME36 target 4-AtU3dT	CTTTTTCAGTTAAGCGTTACTGACCAATGGTGCTTTG	Preparing sgRNA expression expression cassette for CRISPR/Cas9
UF	CTCCGTTTTACCTGTGGAATCG	Preparing sgRNA expression expression cassette for CRISPR/Cas9
gR-R	CGGAGGAAAATTCCATCCAC	Preparing sgRNA expression expression cassette for CRISPR/Cas9
Tomato GAME36 outer F	ATGACAGCATCAAGTTTTGTATCTA	PCR and sanger sequencing to identfy CRISPR/Cas9 induced mutation in tomato
Tomato GAME36 outer R	CGCGTTGGAAAACAAGTACC	PCR and sanger sequencing to identfy CRISPR/Cas9 induced mutation in tomato
Tomato GAME36 inter 1 R	TGCGCATTTCAGTGAATGGCGGA	PCR and sanger sequencing to identfy CRISPR/Cas9 induced mutation in tomato
Tomato GAME36 inter 2 R	ATATTCAGGGCCAGTATCCGGA	PCR and sanger sequencing to identfy CRISPR/Cas9 induced mutation in tomato
Tomato GAME36 Qrt F	CAACGAGTGAGGATGAAATGAC	qRT-PCR for GAME36 expression in S. lycopersicum
Tomato GAME36 Qrt R	GGGTAATTGCAAACACTGCTAC	qRT-PCR for GAME36 expression in S. lycopersicum
Tomato Tip41 Qrt F	AGATGAACTGGCAGATAATGG	Reference gene for qRT-PCR
Tomato Tip41 Qrt R	CATCAACCCTAAGCCAGAAA	Reference gene for qRT-PCR
Tomato F1	TTTATGAATTTTGCAGCTCGAATGACAGCATCAAGTTTTGTATC	Cloning GAME36 from S. lycopersicum, LA2172, LA1983 in 3Ω1
Tomato F2	TTTATGAATTTTGCAGCTCGAATGACAGCATCAAGTTTTGTATG	Cloning GAME36 from LA1278, LA1954 in 3Ω1
Tomato F3	TTTATGAATTTTGCAGCTCGAATGACAGAATCAAGTTTTGTATC	Cloning GAME36 from LA1365 in 3Ω1
Tomato F4	TTTATGAATTTTGCAGCTCGAATGACAACATCAAGCTTTGTATC	Cloning GAME36 from LA1364 in 3Ω1
Tomato R1	GACAACCACAACAAGCACCGCTAGAGATTCGTAACTGGAGAAGC	Cloning GAME36 from S. lycopersicum in 3Ω1
Tomato R2	GACAACCACAACAAGCACCGCTACAGATTTGTAACTGGAGAAGC	Cloning GAME36 from LA2172, LA1983, LA1278, LA1954, LA1365, LA1364 in 3Ω1
