# Supplementary material for: A BAHD-type acyltransferase concludes the biosynthetic pathway of non-bitter glycoalkaloids in ripe tomato fruit
Source: Nat Commun. 2023 Jul 27;14:4540. doi: 10.1038/s41467-023-40092-5 (PMC10374582; doi:10.1038/s41467-023-40092-5)
Supplement: Supplementary file 8 — Source Data [file 41467_2023_40092_MOESM8_ESM.xlsx]

## Sheet: Figure 2a
Figure 2a
	Profiling of acetoxytomatine and acetoxy-dehydrotomatine in different tissue types of cultivated tomato (S. lycopersicum cv. Micro Tom).
Acetoxytomatine
	Replicate 1	Replicate 2	Replicate 3	Replicate 4
Leaves	2280.7	4187.9	3093.9	3526.29
Stem	10741.1	9658.65	6785.97	11042.3
Flowers	366020	272868	292719	240805
Green Fruit	77008.5	75011.2	74769.1	51929.8
Red fruit	144.088	119.521	156.986	296.982
Acetoxy-dehydrotomatine
	Replicate 1	Replicate 2	Replicate 3	Replicate 4
Leaves	131	250.147	145.336	296.814
Stem	982.1	1224.83	755.533	870.53
Flowers	42763.9	27328.9	26972.4	20321.2
Green Fruit	1579.66	1917.7	1810.34	833.555
Red fruit	0	0	0	0

## Sheet: Figure 2e
Figure 2e
	GAME36 gene expression in selected tissues of cultivated tomato (cv. Micro Tom) as determined by quantitative Real Time-PCR (qRT-PCR).
	Replicate 1	Replicate 2	Replicate 3	Replicate 4
Leaves	1	1.2235	0.773397	1.17525
Flowers	13.36	10.5351	12.4985
Green fruit	16.8943	8.95991	15.3601	15.2706
Red Fruit	10.7869	11.9472	11.8849	14.4102

## Sheet: Figure 3a
Figure 3a
	Kinetic analyses of SlGAME36-enzyme's affinity for acyl acceptor hydroxytomatine.
	V (μmol/min/mg)							Michaelis-Menten
Hydroxytomatine [µM]	Replicate 1	Replicate 2	Replicate 3					Best-fit values
0	0	0	0					kcat	3615
0.1	0.004558	0.006617	0.006096					Km	14.43
0.5	0.024612	0.01821	0.018281					Vmax	= 0.3072
1	0.053972	0.031186	0.03273
5	0.121404	0.097409	0.095698
10	0.131571	0.109973	0.095718					95% CI (profile likelihood)
50	0.22285	0.181986	0.196725					kcat	3103 to 4326
100	0.343725	0.263149	0.289934					Km	8.336 to 26.62
								Goodness of Fit
								Degrees of Freedom	22
								R squared	0.9308
								Sum of Squares	0.01673
								Sy.x	0.02758
								Constraints
								Et	Et = 8.5e-005
								kcat	kcat > 0
								Km	Km > 0
								Number of points
								# of X values	24
								# Y values analyzed	24

## Sheet: Figure 3b
Figure 3b
	Kinetic analyses of SlGAME36-enzyme's affinity for acyl acceptor hydroxysolamargine.
	V (μmol/min/mg)							Michaelis-Menten
Hydroxysolamargine [µM]	Replicate 1	Replicate 2	Replicate 3					Best-fit values
0	0	0	0					kcat	325.2
0.1	0.000738	0.00076	0.000615					Km	7.89
0.5	0.003613	0.003533	0.003491					Vmax	= 0.02764
1	0.006507	0.006678	0.006223
5	0.013334	0.012613	0.00861
10	0.014168	0.014027	0.011211					95% CI (profile likelihood)
50	0.024244	0.021145	0.020668					kcat	290.7 to 363.8
100	0.02831	0.028646	0.026654					Km	4.988 to 12.26
								Goodness of Fit
								Degrees of Freedom	22
								R squared	0.946
								Sum of Squares	0.000117
								Sy.x	0.002306
								Constraints
								Et	Et = 8.5e-005
								kcat	kcat > 0
								Km	Km > 0
								Number of points
								# of X values	24
								# Y values analyzed	24

## Sheet: Figure 3c
Figure 3c
	Kinetic analyses of SlGAME36-enzyme's affinity for acyl donor acetyl CoA.
	V (μmol/min/mg)							Michaelis-Menten
Acetyl CoA [µM]	Replicate 1	Replicate 2	Replicate 3					Best-fit values
0	0	0	0					kcat	2616
0.01	0.008139	0.008175	0.008384					Km	24.17
0.1	0.008962	0.008259	0.009614					Vmax	= 0.2223
0.5	0.015086	0.016829	0.018452
1	0.018491	0.02156	0.023954
10	0.061445	0.065061	0.074783					95% CI (profile likelihood)
100	0.158783	0.170341	0.183164					kcat	2453 to 2788
1000	0.207822	0.211593	0.248176					Km	17.41 to 33.74
								Goodness of Fit
								Degrees of Freedom	22
								R squared	0.9803
								Sum of Squares	0.003029
								Sy.x	0.01173
								Constraints
								Et	Et = 8.5e-005
								kcat	kcat > 0
								Km	Km > 0
								Number of points
								# of X values	24
								# Y values analyzed	24

## Sheet: Figure 3d
Figure 3d
	Kinetic analyses of SlGAME36-enzyme's affinity for acyl donor butyryl CoA.
	V (μmol/min/mg)							Michaelis-Menten
Butyryl CoA [µM]	Replicate 1	Replicate 2	Replicate 3					Best-fit values
0	0	0	0					kcat	2472
0.01	3.37e-05	3.21e-05	4.22e-05					Km	60.42
0.1	0.000695	0.000741	0.00069					Vmax	= 0.2102
0.5	0.002493	0.00264	0.002873
1	0.005126	0.005571	0.006413
10	0.037311	0.039961	0.044371					95% CI (profile likelihood)
100	0.106133	0.125797	0.142128					kcat	2203 to 2764
1000	0.159607	0.192685	0.249821					Km	35.74 to 97.02
								Goodness of Fit
								Degrees of Freedom	22
								R squared	0.9571
								Sum of Squares	0.005343
								Sy.x	0.01558
								Constraints
								Et	Et = 8.5e-005
								kcat	kcat > 0
								Km	Km > 0
								Number of points
								# of X values	24
								# Y values analyzed	24

## Sheet: Figure 4b
Figure 4b
	Levels of α-tomatine, hydroxytomatine and acetoxytomatine SGAs in leaves and flowers of game36 mutant lines as compared to wild type ones. For flowers, samples were diluted and then run on LC-MS. ND: not detected
Leaves
α - tomatine	Replicate 1	Replicate 2	Replicate 3	Replicate 4	Replicate 5	t-test
Wild type	1022083	800878	929970	934486	834896
#14	1613805	1536485	1936682			0.00026506
#18	2063244	1859220	1894779			5.89876e-06
#41	1833647	1993130				4.98101e-05
#50	1791712	1734531				5.35653e-05
Hydroxytomatine	Replicate 1	Replicate 2	Replicate 3	Replicate 4	Replicate 5
Wild type	3246.58	2193.25	2993.42	3023.05	3281.1
#14	31212.7	29675	24080.8			4.04928e-06
#18	31833	28022.2	19574			0.000115657
#41	24722.7	40567.3				0.000880064
#50	41254.7	33609.4				1.35554e-05
Acetoxytomatine	Replicate 1	Replicate 2	Replicate 3	Replicate 4	Replicate 5
Wild type	8233.13	5205.29	7206.27	5330.26	6061.16
#14	ND	ND	ND
#18	ND	ND	ND
#41	ND	ND
#50	ND	ND
Flowers
α - tomatine	Replicate 1	Replicate 2	Replicate 3	Replicate 4	Replicate 5
Wild type	306492	247641	300186	225322	322720
#14	557600	387490	392876			0.0133852
#18	384582	477813	620857			0.00876514
#41	341616	296260				0.302348
#50	637858	513061				0.00129576
Hydroxytomatine	Replicate 1	Replicate 2	Replicate 3	Replicate 4	Replicate 5
Wild type	2116.12	1516.05	2184.67	1503.63	2238.96
#14	27952.5	21976.8	19858.2			2.0593e-05
#18	17107.8	22659.6	29772.7			0.00021532
#41	14667.9	13229.5				1.70337e-06
#50	24538.5	21314.5				2.63337e-06
Acetoxytomatine	Replicate 1	Replicate 2	Replicate 3	Replicate 4	Replicate 5
Wild type	31519.8	22844.8	39675.4	31141.1	40953.8
#14	ND	ND	ND
#18	ND	ND	ND
#41	ND	ND
#50	ND	ND

## Sheet: Figure 5a
Figure 5a
	Levels of SGAs produced upstream of the GAME36 reaction step in green fruit of game36 mutant tomato lines as compared to wild type fruit.
α - tomatine	Replicate 1	Replicate 2	Replicate 3	Replicate 4	Replicate 5	t-test
Wild type	482791	545291	455082	515353	499703
#14	395006	440992	497980			0.113559
#18	361990	316634	637038			0.451312
#41	266459	490413				0.118815
#50	584404	625795				0.0124317
Dehydrotomatine	Replicate 1	Replicate 2	Replicate 3	Replicate 4	Replicate 5
Wild type	28944.9	33410.4	25160.4	28699.4	28869.3
#14	20909.2	23595.8	30133.1			0.170182
#18	25937.1	35003	21585.2			0.670449
#41	11764.9	26666.2				0.0818375
#50	34196.1	44784.5				0.0320827
Hydroxytomatine	Replicate 1	Replicate 2	Replicate 3	Replicate 4	Replicate 5
Wild type	1445.08	2236.38	1433.8	919.999	1426.93
#14	6154.62	6566	7301.92			8.69144e-06
#18	10388.8	6267.62	15264.5			0.00310929
#41	5839.51	10084.3				0.00272552
#50	13832.5	29875.6				0.00496832
Hydroxy-dehydrotomatine	Replicate 1	Replicate 2	Replicate 3	Replicate 4	Replicate 5
Wild type	19.79	43.829	22.438	8.896	20.807
#14	106.085	137.032	87.734			0.000526775
#18	128.059	157.407	260.622			0.00193921
#41	261.396	186.504				0.000263593
#50	207.03	497.238				0.00807605

## Sheet: Figure 5b
Figure 5b
	Levels of SGAs produced downstream of the GAME36 reaction step in green fruit of game36 mutant tomato lines as compared to wild type fruit. ND: not detected
Acetoxytomatine	Replicate 1	Replicate 2	Replicate 3	Replicate 4	Replicate 5
Wild type	53246.1	79071	53870.6	32680.5	55089.8
#14	ND	ND	ND
#18	ND	ND	ND
#41	ND	ND
#50	ND	ND
Acetoxy-dehydrotomatine	Replicate 1	Replicate 2	Replicate 3	Replicate 4	Replicate 5
Wild type	778.266	1047.45	726.417	381.852	732.898
#14	ND	ND	ND
#18	ND	ND	ND
#41	ND	ND
#50	ND	ND
Acetoxy-hydroxytomatine	Replicate 1	Replicate 2	Replicate 3	Replicate 4	Replicate 5
Wild type	891.203	1000.03	941.226	624.339	849.996
#14	ND	ND	ND
#18	ND	ND	ND
#41	ND	ND
#50	ND	ND

## Sheet: Figure 5c
Figure 5c
	Levels of SGAs produced upstream of the GAME36 reaction step in red fruit of game36 mutant tomato lines as compared to wild type fruit. RT: retention time
Hydroxytomatine	Replicate 1	Replicate 2	Replicate 3	Replicate 4	Replicate 5	t-test
Wild type	58117.3	41051	40016.3	24333.2	21371.5
#14	560816	714032	705040			2.94582e-06
#18	585329	618518	694372			3.72882e-07
#41	593613	689901				3.79417e-06
#50	820620	744700				5.1747e-07
Hydroxy-dehydrotomatine	Replicate 1	Replicate 2	Replicate 3	Replicate 4	Replicate 5
Wild type	2766.13	2372.23	2116.09	1877.48	1896.81
#14	57063.2	91714	92440.9			9.47211e-05
#18	60109	93286.5	100518			0.000100752
#41	58865.7	93447.5				0.00047076
#50	111693	113269				3.67914e-11
Hydroxytomatine isomer (RT 13.5 min)	Replicate 1	Replicate 2	Replicate 3	Replicate 4	Replicate 5
Wild type	1659.62	1363.9	1371.73	962.926	1080.25
#14	45653.6	97677.8	67600.7			0.000766514
#18	32775.8	69075.5	55396.9			0.000575529
#41	84083.9	120615				0.000138121
#50	130372	105505				1.04972e-05

[truncated: 14 more sheets: Figure 5d, Figure 7b, Figure 7c, Supplementary Figure 2, Supplementary Figure 3, Supplementary Figure 8, Supplementary Figure 9b, Supplementary Figure 10a, Supplementary Figure 10c, Supplementary Figure 10d, Supplementary Figure 11, Supplementary Figure 13, Supplementary Figure 14, Supplementary Figure 20]
